# Supplementary material for: Application of a Novel Quantitative Trait Locus Combination to Improve Grain Shape without Yield Loss in Rice (Oryza sativa L. spp. japonica)
Source: Plants (Basel). 2023 Mar 30;12(7):1513. doi: 10.3390/plants12071513 (PMC10097285; doi:10.3390/plants12071513)
Supplement: Supplementary file 1 [file plants-12-01513-s001.zip]

Archive with 2 entries (2 files):
- plants-2285920-Figure S1.pdf
- plants-2285920-Tables.xlsx
