# Supplementary material for: Application of a Novel Quantitative Trait Locus Combination to Improve Grain Shape without Yield Loss in Rice (Oryza sativa L. spp. japonica)
Source: Plants (Basel). 2023 Mar 30;12(7):1513. doi: 10.3390/plants12071513 (PMC10097285; doi:10.3390/plants12071513)
Supplement: Supplementary file 1 [file plants-12-01513-s001.zip › plants-2285920-Tables.xlsx]

## Sheet: Table S1
Table S1. Information of DNA markers and PCR conditions for the genes associated with grain shape
Genes	Markers	Forward	Reverse	Annealing temperature	Marker type	Enzyme	Size(bp)	Chr.	F(mer)	R(mer)	Electrophoresis
GW2	GW2-HpaⅠ	CCAATAAAGATGTCCATTCTGTTA	GCTCTTCCTGTAACACATATTATG	94℃ 4min 94℃ 45sec 55℃ 45sec 72℃ 1min 35cycles 72℃ 5min	dCAPS	HpaⅠ	23+151/176 (dCAPS/HpaⅠ)	2	24	24	Agar
GS3	GS3-PstⅠ	TATTTATTGGCTTGATTTCCTGTG	GCTGGTTTTTTACTTTCATTTGCC	94℃ 4min 94℃ 45sec 55℃ 45sec 72℃ 1min 35cycles 72℃ 5min	FNP	PstⅠ	294+218/512 (CAPS/PstⅠ)	3	24	24	Agar
qSW5	N1212del	CGTCTTGCAACCAACGCCGATGTTATAC	GAGCGTGTGTAGGGAAGGAGCTGCATGA	94℃ 5min 94℃ 45sec 65℃ 45sec 72℃ 2min 30cycles 72℃ 10min	Indel	-	760	5	28	28	Agar
qGL3	XJ24	AAATCCAACGGTGAGAACAA	GGAGGTCTACGAGGAGGTAA	94℃ 4min 94℃ 45sec 55℃ 45sec 72℃ 1min 35cycles 72℃ 5min	Indel	-	277	3	20	20	Agar or Acryl
GS5	GS5-indel1	CTAACTCCCATGGAATTACTAG	GGAAAGCGAAACTGATTGACA	94℃ 3min 95℃ 25sec 55℃ 25sec 72℃ 35sec 35cycles 72℃ 5min	Indel	-	67	5	22	21	Acryl
TGW6	TGW6-1d-F	GCCAACTGATCAGACTGAG	CGTGGGGAGAGTCGATTCC	94℃ 3min 95℃ 25sec 55℃ 25sec 72℃ 35sec 35cycles 72℃ 5min	SNP	-	350	6	19	19	Agar
	TGW6-1d-PR		CGTGGGGAGAGTCGATTCG				350			19
GW8	GW8	TCACTGATTCCCTTTTACGTTT	GCTCAGTTGCTTCTTCATTAGA	94℃ 5min 94℃ 30sec 58℃ 30sec 72℃ 1min 35cycles 72℃ 5min	Indel	-	219	8	22	22	Agar
GW7	GW7b(Wu)	CCACATCTCATCTCACGCGTC	CATCCAACTGCAGAGCAGCTC	94℃ 5min 94℃ 30sec 58℃ 30sec 72℃ 1min 35cycles 72℃ 5min	Indel	-	106	7	21	21	Acryl

## Sheet: Table S2
Table S2 Comparison of parents and selected lines showing improvement of grain shape without TGW based on combination of QTLs
Parents & Selected lines	Major agronomic traits					Traits for grain shape						QTLs (qGL2, qGW5, and qTGW10)
	DH	CL	PL	NP		GL	GW	GT	RLW	TGW
	(day)	(cm)	(cm)			(mm)	(mm)	(mm)		(g)
Boramchan (P1)	109	90.7	21.3	11		5.05	3.13	2.08	1.61	23		qGL2
Pecos (P2)	99	74.7	19.3	12.7		5.66	2.6	1.7	2.18	19.8		qGW5, and qTGW10
998116­_BP27	110	83.7	18.7	14.7		5.87	2.72	1.98	2.16	24.2		qGL2, and qTGW10
998136_BP64	93	78.7	20	12		6.07	2.79	2	2.17	24.9		qGL2, and qTGW10
998175_BP139	94	82	21.3	14.7		6.24	2.75	1.91	2.27	24.1		qGL2, and qTGW10

## Sheet: Table S3
Table S3. International criteria to grain shape and length of brown rice
Grain shape (Length / Width)
	RDA in Korea (UPOV) (2012)		IRRI (2012)		FAO (Food and Agriculture Oragnization of the United Nations)
1	Round shape:	<1.5	Round:	<1.1	Round grain:	< = 2.0	<= 1.9
2	Semi-round:	1.5 to 1.99	Bold:	1.1 to 2.0	Medium:	2.1 to 3.0	2.0 to 2.9
3	Half spindle-shape:	2.00 to 2.49	Medium:	2.1 to 3.0	Sort grain:	> = 3.1	> = 3.0
4	Spindle shape:	2.51 to 2.99	Slender:	> 3.0		[Brown rice]	[Head rice]
5	Long spindle-shape:	> 3.00
Grain length
	RDA		IRRI		FAO
1	Short grain:	< 5mm	Short:	< 5.5 mm	Short:	< 6.2 mm
2	Medium-short grain:	5.00 to 5.50 mm	Medium:	5.5 to 6.5	Medium:	6.2 to 6.6
3	Medium grain:	5.51 to 6.00 mm	Long:	6.6 to 7.5	Long:	> 6.6
4	Long grain:	6.01 to 7.10 mm	Extra long:	> 7.5
5	Extra-long grain:	> 7.10 mm
